# Supplementary material for: Global epistasis in plasmid-mediated antimicrobial resistance
Source: Mol Syst Biol. 2024 Feb 26;20(4):311–20. doi: 10.1038/s44320-024-00012-1 (PMC10987494; doi:10.1038/s44320-024-00012-1)
Supplement: Supplementary file 1 — Dataset_EV1 [file 44320_2024_12_MOESM1_ESM.xls]

## Sheet: Info
This document contains all the data used for the analysis. Sheet A (Relative_fitness) contains the data used to explore epistatic patterns in plasmid-associated fitness costs. The 'Genome_id' column indicates each strain's name, 'Species' indicates the species, and 'Data_from' indicates the source article for the data. The columns 'w_pOXA_against_a_common_competitor' and 'w_pOXA_free_against_a_co…

## Sheet: A) Relative_fitness
Strain	Species	w_pOXA_against_a_common_competitor	w_pOXA_free_against_a_common_competitor	Data_from
Ec25	E_coli	1.48625	1.64424	Alonso-del Valle, A., León-Sampedro, R., Rodríguez-Beltrán, J., DelaFuente, J., Hernández-García, M., Ruiz-Garbajosa, P., Cantón, R., Peña-Miller, R., & San Millán, A. (2021). Variability of plasmid fitness effects contributes to plasmid persistence in bacterial communities. Nature Communications, 12(1), 2653. https://doi.org/10.1038/s41467-021-22849-y
Ec24	E_coli	1.38133	1.48963	Alonso-del Valle, A., León-Sampedro, R., Rodríguez-Beltrán, J., DelaFuente, J., Hernández-García, M., Ruiz-Garbajosa, P., Cantón, R., Peña-Miller, R., & San Millán, A. (2021). Variability of plasmid fitness effects contributes to plasmid persistence in bacterial communities. Nature Communications, 12(1), 2653. https://doi.org/10.1038/s41467-021-22849-y
Ec06	E_coli	1.76522	1.60343	Alonso-del Valle, A., León-Sampedro, R., Rodríguez-Beltrán, J., DelaFuente, J., Hernández-García, M., Ruiz-Garbajosa, P., Cantón, R., Peña-Miller, R., & San Millán, A. (2021). Variability of plasmid fitness effects contributes to plasmid persistence in bacterial communities. Nature Communications, 12(1), 2653. https://doi.org/10.1038/s41467-021-22849-y
Kpn15	E_coli	1.05067	0.962136	Alonso-del Valle, A., León-Sampedro, R., Rodríguez-Beltrán, J., DelaFuente, J., Hernández-García, M., Ruiz-Garbajosa, P., Cantón, R., Peña-Miller, R., & San Millán, A. (2021). Variability of plasmid fitness effects contributes to plasmid persistence in bacterial communities. Nature Communications, 12(1), 2653. https://doi.org/10.1038/s41467-021-22849-y
Ec14	E_coli	1.21559	0.939817	Alonso-del Valle, A., León-Sampedro, R., Rodríguez-Beltrán, J., DelaFuente, J., Hernández-García, M., Ruiz-Garbajosa, P., Cantón, R., Peña-Miller, R., & San Millán, A. (2021). Variability of plasmid fitness effects contributes to plasmid persistence in bacterial communities. Nature Communications, 12(1), 2653. https://doi.org/10.1038/s41467-021-22849-y
Ec15	E_coli	1.72693	1.55699	Alonso-del Valle, A., León-Sampedro, R., Rodríguez-Beltrán, J., DelaFuente, J., Hernández-García, M., Ruiz-Garbajosa, P., Cantón, R., Peña-Miller, R., & San Millán, A. (2021). Variability of plasmid fitness effects contributes to plasmid persistence in bacterial communities. Nature Communications, 12(1), 2653. https://doi.org/10.1038/s41467-021-22849-y
Ec12	E_coli	1.88209	2.52602	Alonso-del Valle, A., León-Sampedro, R., Rodríguez-Beltrán, J., DelaFuente, J., Hernández-García, M., Ruiz-Garbajosa, P., Cantón, R., Peña-Miller, R., & San Millán, A. (2021). Variability of plasmid fitness effects contributes to plasmid persistence in bacterial communities. Nature Communications, 12(1), 2653. https://doi.org/10.1038/s41467-021-22849-y
Kpn21	E_coli	1.30864	1.22871	Alonso-del Valle, A., León-Sampedro, R., Rodríguez-Beltrán, J., DelaFuente, J., Hernández-García, M., Ruiz-Garbajosa, P., Cantón, R., Peña-Miller, R., & San Millán, A. (2021). Variability of plasmid fitness effects contributes to plasmid persistence in bacterial communities. Nature Communications, 12(1), 2653. https://doi.org/10.1038/s41467-021-22849-y
Ec17	E_coli	1.39392	1.18839	Alonso-del Valle, A., León-Sampedro, R., Rodríguez-Beltrán, J., DelaFuente, J., Hernández-García, M., Ruiz-Garbajosa, P., Cantón, R., Peña-Miller, R., & San Millán, A. (2021). Variability of plasmid fitness effects contributes to plasmid persistence in bacterial communities. Nature Communications, 12(1), 2653. https://doi.org/10.1038/s41467-021-22849-y
Ec13	E_coli	1.08617	1.08953	Alonso-del Valle, A., León-Sampedro, R., Rodríguez-Beltrán, J., DelaFuente, J., Hernández-García, M., Ruiz-Garbajosa, P., Cantón, R., Peña-Miller, R., & San Millán, A. (2021). Variability of plasmid fitness effects contributes to plasmid persistence in bacterial communities. Nature Communications, 12(1), 2653. https://doi.org/10.1038/s41467-021-22849-y
Kpn23	Klebsiella_spp	0.98474	1.02814	Alonso-del Valle, A., León-Sampedro, R., Rodríguez-Beltrán, J., DelaFuente, J., Hernández-García, M., Ruiz-Garbajosa, P., Cantón, R., Peña-Miller, R., & San Millán, A. (2021). Variability of plasmid fitness effects contributes to plasmid persistence in bacterial communities. Nature Communications, 12(1), 2653. https://doi.org/10.1038/s41467-021-22849-y
Kpn13	Klebsiella_spp	1.07601	1.18759	Alonso-del Valle, A., León-Sampedro, R., Rodríguez-Beltrán, J., DelaFuente, J., Hernández-García, M., Ruiz-Garbajosa, P., Cantón, R., Peña-Miller, R., & San Millán, A. (2021). Variability of plasmid fitness effects contributes to plasmid persistence in bacterial communities. Nature Communications, 12(1), 2653. https://doi.org/10.1038/s41467-021-22849-y
Kpn08	Klebsiella_spp	1.13549	1.19319	Alonso-del Valle, A., León-Sampedro, R., Rodríguez-Beltrán, J., DelaFuente, J., Hernández-García, M., Ruiz-Garbajosa, P., Cantón, R., Peña-Miller, R., & San Millán, A. (2021). Variability of plasmid fitness effects contributes to plasmid persistence in bacterial communities. Nature Communications, 12(1), 2653. https://doi.org/10.1038/s41467-021-22849-y
Kpn16	Klebsiella_spp	1.30671	1.31651	Alonso-del Valle, A., León-Sampedro, R., Rodríguez-Beltrán, J., DelaFuente, J., Hernández-García, M., Ruiz-Garbajosa, P., Cantón, R., Peña-Miller, R., & San Millán, A. (2021). Variability of plasmid fitness effects contributes to plasmid persistence in bacterial communities. Nature Communications, 12(1), 2653. https://doi.org/10.1038/s41467-021-22849-y
Kpn02	Klebsiella_spp	1.32616	1.44228	Alonso-del Valle, A., León-Sampedro, R., Rodríguez-Beltrán, J., DelaFuente, J., Hernández-García, M., Ruiz-Garbajosa, P., Cantón, R., Peña-Miller, R., & San Millán, A. (2021). Variability of plasmid fitness effects contributes to plasmid persistence in bacterial communities. Nature Communications, 12(1), 2653. https://doi.org/10.1038/s41467-021-22849-y
C325	E_coli	0.964011	1.00714	Fernández-Calvet, A., Toribio-Celestino, L., Del-Valle, A. A., Sastre-Dominguez, J., Valdes-Chiara, P., Millan, A. S., & Delafuente, J. (2023). The distribution of fitness effects of plasmid pOXA-48 in clinical enterobacteria. Microbiology (United Kingdom), 169(7). https://doi.org/10.1099/mic.0.001369
AJ_C728	E_coli	1.16103	1.30778	Fernández-Calvet, A., Toribio-Celestino, L., Del-Valle, A. A., Sastre-Dominguez, J., Valdes-Chiara, P., Millan, A. S., & Delafuente, J. (2023). The distribution of fitness effects of plasmid pOXA-48 in clinical enterobacteria. Microbiology (United Kingdom), 169(7). https://doi.org/10.1099/mic.0.001369
AJ_C646	E_coli	1.29988	1.29559	Fernández-Calvet, A., Toribio-Celestino, L., Del-Valle, A. A., Sastre-Dominguez, J., Valdes-Chiara, P., Millan, A. S., & Delafuente, J. (2023). The distribution of fitness effects of plasmid pOXA-48 in clinical enterobacteria. Microbiology (United Kingdom), 169(7). https://doi.org/10.1099/mic.0.001369
C642	E_coli	1.25477	1.33249	Fernández-Calvet, A., Toribio-Celestino, L., Del-Valle, A. A., Sastre-Dominguez, J., Valdes-Chiara, P., Millan, A. S., & Delafuente, J. (2023). The distribution of fitness effects of plasmid pOXA-48 in clinical enterobacteria. Microbiology (United Kingdom), 169(7). https://doi.org/10.1099/mic.0.001369
C662	E_coli	1.38769	1.44299	Fernández-Calvet, A., Toribio-Celestino, L., Del-Valle, A. A., Sastre-Dominguez, J., Valdes-Chiara, P., Millan, A. S., & Delafuente, J. (2023). The distribution of fitness effects of plasmid pOXA-48 in clinical enterobacteria. Microbiology (United Kingdom), 169(7). https://doi.org/10.1099/mic.0.001369
AJ_N46	E_coli	1.06458	1.66814	Fernández-Calvet, A., Toribio-Celestino, L., Del-Valle, A. A., Sastre-Dominguez, J., Valdes-Chiara, P., Millan, A. S., & Delafuente, J. (2023). The distribution of fitness effects of plasmid pOXA-48 in clinical enterobacteria. Microbiology (United Kingdom), 169(7). https://doi.org/10.1099/mic.0.001369
C288	E_coli	1.35215	1.20013	Fernández-Calvet, A., Toribio-Celestino, L., Del-Valle, A. A., Sastre-Dominguez, J., Valdes-Chiara, P., Millan, A. S., & Delafuente, J. (2023). The distribution of fitness effects of plasmid pOXA-48 in clinical enterobacteria. Microbiology (United Kingdom), 169(7). https://doi.org/10.1099/mic.0.001369
AJ_S8	E_coli	1.30464	1.3442	Fernández-Calvet, A., Toribio-Celestino, L., Del-Valle, A. A., Sastre-Dominguez, J., Valdes-Chiara, P., Millan, A. S., & Delafuente, J. (2023). The distribution of fitness effects of plasmid pOXA-48 in clinical enterobacteria. Microbiology (United Kingdom), 169(7). https://doi.org/10.1099/mic.0.001369
AJ_C310	E_coli	1.35763	1.51506	Fernández-Calvet, A., Toribio-Celestino, L., Del-Valle, A. A., Sastre-Dominguez, J., Valdes-Chiara, P., Millan, A. S., & Delafuente, J. (2023). The distribution of fitness effects of plasmid pOXA-48 in clinical enterobacteria. Microbiology (United Kingdom), 169(7). https://doi.org/10.1099/mic.0.001369
C609	E_coli	1.18699	1.23651	Fernández-Calvet, A., Toribio-Celestino, L., Del-Valle, A. A., Sastre-Dominguez, J., Valdes-Chiara, P., Millan, A. S., & Delafuente, J. (2023). The distribution of fitness effects of plasmid pOXA-48 in clinical enterobacteria. Microbiology (United Kingdom), 169(7). https://doi.org/10.1099/mic.0.001369
AJ_Z29	E_coli	1.05115	1.08351	Fernández-Calvet, A., Toribio-Celestino, L., Del-Valle, A. A., Sastre-Dominguez, J., Valdes-Chiara, P., Millan, A. S., & Delafuente, J. (2023). The distribution of fitness effects of plasmid pOXA-48 in clinical enterobacteria. Microbiology (United Kingdom), 169(7). https://doi.org/10.1099/mic.0.001369
AJ_C527	E_coli	1.05401	1.12088	Fernández-Calvet, A., Toribio-Celestino, L., Del-Valle, A. A., Sastre-Dominguez, J., Valdes-Chiara, P., Millan, A. S., & Delafuente, J. (2023). The distribution of fitness effects of plasmid pOXA-48 in clinical enterobacteria. Microbiology (United Kingdom), 169(7). https://doi.org/10.1099/mic.0.001369
AJ_C164	E_coli	1.17643	1.10353	Fernández-Calvet, A., Toribio-Celestino, L., Del-Valle, A. A., Sastre-Dominguez, J., Valdes-Chiara, P., Millan, A. S., & Delafuente, J. (2023). The distribution of fitness effects of plasmid pOXA-48 in clinical enterobacteria. Microbiology (United Kingdom), 169(7). https://doi.org/10.1099/mic.0.001369
AJ_C163	E_coli	1.1788	1.12852	Fernández-Calvet, A., Toribio-Celestino, L., Del-Valle, A. A., Sastre-Dominguez, J., Valdes-Chiara, P., Millan, A. S., & Delafuente, J. (2023). The distribution of fitness effects of plasmid pOXA-48 in clinical enterobacteria. Microbiology (United Kingdom), 169(7). https://doi.org/10.1099/mic.0.001369
AJ_L38	E_coli	0.913184	0.969187	Fernández-Calvet, A., Toribio-Celestino, L., Del-Valle, A. A., Sastre-Dominguez, J., Valdes-Chiara, P., Millan, A. S., & Delafuente, J. (2023). The distribution of fitness effects of plasmid pOXA-48 in clinical enterobacteria. Microbiology (United Kingdom), 169(7). https://doi.org/10.1099/mic.0.001369
AJ_Nh27	E_coli	1.11597	1.23872	Fernández-Calvet, A., Toribio-Celestino, L., Del-Valle, A. A., Sastre-Dominguez, J., Valdes-Chiara, P., Millan, A. S., & Delafuente, J. (2023). The distribution of fitness effects of plasmid pOXA-48 in clinical enterobacteria. Microbiology (United Kingdom), 169(7). https://doi.org/10.1099/mic.0.001369
K153	Klebsiella_spp	0.916232	0.910813	Fernández-Calvet, A., Toribio-Celestino, L., Del-Valle, A. A., Sastre-Dominguez, J., Valdes-Chiara, P., Millan, A. S., & Delafuente, J. (2023). The distribution of fitness effects of plasmid pOXA-48 in clinical enterobacteria. Microbiology (United Kingdom), 169(7). https://doi.org/10.1099/mic.0.001369
AJ_K293	Klebsiella_spp	1.37797	1.38277	Fernández-Calvet, A., Toribio-Celestino, L., Del-Valle, A. A., Sastre-Dominguez, J., Valdes-Chiara, P., Millan, A. S., & Delafuente, J. (2023). The distribution of fitness effects of plasmid pOXA-48 in clinical enterobacteria. Microbiology (United Kingdom), 169(7). https://doi.org/10.1099/mic.0.001369
AJ_K308	Klebsiella_spp	1.15927	1.16762	Fernández-Calvet, A., Toribio-Celestino, L., Del-Valle, A. A., Sastre-Dominguez, J., Valdes-Chiara, P., Millan, A. S., & Delafuente, J. (2023). The distribution of fitness effects of plasmid pOXA-48 in clinical enterobacteria. Microbiology (United Kingdom), 169(7). https://doi.org/10.1099/mic.0.001369
AJ_K25	Klebsiella_spp	1.20045	1.2255	Fernández-Calvet, A., Toribio-Celestino, L., Del-Valle, A. A., Sastre-Dominguez, J., Valdes-Chiara, P., Millan, A. S., & Delafuente, J. (2023). The distribution of fitness effects of plasmid pOXA-48 in clinical enterobacteria. Microbiology (United Kingdom), 169(7). https://doi.org/10.1099/mic.0.001369
AJ_K127	Klebsiella_spp	1.16797	1.15401	Fernández-Calvet, A., Toribio-Celestino, L., Del-Valle, A. A., Sastre-Dominguez, J., Valdes-Chiara, P., Millan, A. S., & Delafuente, J. (2023). The distribution of fitness effects of plasmid pOXA-48 in clinical enterobacteria. Microbiology (United Kingdom), 169(7). https://doi.org/10.1099/mic.0.001369
AJ_K88	Klebsiella_spp	1.21747	1.23688	Fernández-Calvet, A., Toribio-Celestino, L., Del-Valle, A. A., Sastre-Dominguez, J., Valdes-Chiara, P., Millan, A. S., & Delafuente, J. (2023). The distribution of fitness effects of plasmid pOXA-48 in clinical enterobacteria. Microbiology (United Kingdom), 169(7). https://doi.org/10.1099/mic.0.001369
AJ_N23	Klebsiella_spp	1.04458	1.11487	Fernández-Calvet, A., Toribio-Celestino, L., Del-Valle, A. A., Sastre-Dominguez, J., Valdes-Chiara, P., Millan, A. S., & Delafuente, J. (2023). The distribution of fitness effects of plasmid pOXA-48 in clinical enterobacteria. Microbiology (United Kingdom), 169(7). https://doi.org/10.1099/mic.0.001369
AJ_K147	Klebsiella_spp	1.19533	1.23026	Fernández-Calvet, A., Toribio-Celestino, L., Del-Valle, A. A., Sastre-Dominguez, J., Valdes-Chiara, P., Millan, A. S., & Delafuente, J. (2023). The distribution of fitness effects of plasmid pOXA-48 in clinical enterobacteria. Microbiology (United Kingdom), 169(7). https://doi.org/10.1099/mic.0.001369
K163	Klebsiella_spp	1.21951	1.31162	Fernández-Calvet, A., Toribio-Celestino, L., Del-Valle, A. A., Sastre-Dominguez, J., Valdes-Chiara, P., Millan, A. S., & Delafuente, J. (2023). The distribution of fitness effects of plasmid pOXA-48 in clinical enterobacteria. Microbiology (United Kingdom), 169(7). https://doi.org/10.1099/mic.0.001369
AJ_K198	Klebsiella_spp	1.47301	1.56132	Fernández-Calvet, A., Toribio-Celestino, L., Del-Valle, A. A., Sastre-Dominguez, J., Valdes-Chiara, P., Millan, A. S., & Delafuente, J. (2023). The distribution of fitness effects of plasmid pOXA-48 in clinical enterobacteria. Microbiology (United Kingdom), 169(7). https://doi.org/10.1099/mic.0.001369
AJ_K318	Klebsiella_spp	1.35384	1.33784	Fernández-Calvet, A., Toribio-Celestino, L., Del-Valle, A. A., Sastre-Dominguez, J., Valdes-Chiara, P., Millan, A. S., & Delafuente, J. (2023). The distribution of fitness effects of plasmid pOXA-48 in clinical enterobacteria. Microbiology (United Kingdom), 169(7). https://doi.org/10.1099/mic.0.001369
AJ_J61	Klebsiella_spp	1.32412	1.28733	Fernández-Calvet, A., Toribio-Celestino, L., Del-Valle, A. A., Sastre-Dominguez, J., Valdes-Chiara, P., Millan, A. S., & Delafuente, J. (2023). The distribution of fitness effects of plasmid pOXA-48 in clinical enterobacteria. Microbiology (United Kingdom), 169(7). https://doi.org/10.1099/mic.0.001369
AJ_K244	Klebsiella_spp	1.14042	1.12666	Fernández-Calvet, A., Toribio-Celestino, L., Del-Valle, A. A., Sastre-Dominguez, J., Valdes-Chiara, P., Millan, A. S., & Delafuente, J. (2023). The distribution of fitness effects of plasmid pOXA-48 in clinical enterobacteria. Microbiology (United Kingdom), 169(7). https://doi.org/10.1099/mic.0.001369
AJ_K219	Klebsiella_spp	1.16677	1.24487	Fernández-Calvet, A., Toribio-Celestino, L., Del-Valle, A. A., Sastre-Dominguez, J., Valdes-Chiara, P., Millan, A. S., & Delafuente, J. (2023). The distribution of fitness effects of plasmid pOXA-48 in clinical enterobacteria. Microbiology (United Kingdom), 169(7). https://doi.org/10.1099/mic.0.001369
H53	Klebsiella_spp	1.22478	1.24809	Fernández-Calvet, A., Toribio-Celestino, L., Del-Valle, A. A., Sastre-Dominguez, J., Valdes-Chiara, P., Millan, A. S., & Delafuente, J. (2023). The distribution of fitness effects of plasmid pOXA-48 in clinical enterobacteria. Microbiology (United Kingdom), 169(7). https://doi.org/10.1099/mic.0.001369
J57	Klebsiella_spp	1.14423	1.12734	Fernández-Calvet, A., Toribio-Celestino, L., Del-Valle, A. A., Sastre-Dominguez, J., Valdes-Chiara, P., Millan, A. S., & Delafuente, J. (2023). The distribution of fitness effects of plasmid pOXA-48 in clinical enterobacteria. Microbiology (United Kingdom), 169(7). https://doi.org/10.1099/mic.0.001369

## Sheet: B) Antibiotic_resistance
Genome_id	Species	MIC_basal_AMC_in_mg/L	MIC_Plasmid_AMC_in_mg/L	Data_from
PF_EC02	E_coli	32	8192	Alonso-del Valle, A., Toribio-Celestino, L., Quirant, A., Pi, C. T., DelaFuente, J., Canton, R., Rocha, E. P. C., Ubeda, C., Peña-Miller, R., & San Millan, A. (2023). Antimicrobial resistance level and conjugation permissiveness shape plasmid distribution in clinical enterobacteria. Proceedings of the National Academy of Sciences, 120(51), e2314135120. https://doi.org/10.1073/pnas.2314135120
PF_EC03	E_coli	32	8192	Alonso-del Valle, A., Toribio-Celestino, L., Quirant, A., Pi, C. T., DelaFuente, J., Canton, R., Rocha, E. P. C., Ubeda, C., Peña-Miller, R., & San Millan, A. (2023). Antimicrobial resistance level and conjugation permissiveness shape plasmid distribution in clinical enterobacteria. Proceedings of the National Academy of Sciences, 120(51), e2314135120. https://doi.org/10.1073/pnas.2314135120
PF_EC05	E_coli	16	6144	Alonso-del Valle, A., Toribio-Celestino, L., Quirant, A., Pi, C. T., DelaFuente, J., Canton, R., Rocha, E. P. C., Ubeda, C., Peña-Miller, R., & San Millan, A. (2023). Antimicrobial resistance level and conjugation permissiveness shape plasmid distribution in clinical enterobacteria. Proceedings of the National Academy of Sciences, 120(51), e2314135120. https://doi.org/10.1073/pnas.2314135120
PF_EC06	E_coli	32	6144	Alonso-del Valle, A., Toribio-Celestino, L., Quirant, A., Pi, C. T., DelaFuente, J., Canton, R., Rocha, E. P. C., Ubeda, C., Peña-Miller, R., & San Millan, A. (2023). Antimicrobial resistance level and conjugation permissiveness shape plasmid distribution in clinical enterobacteria. Proceedings of the National Academy of Sciences, 120(51), e2314135120. https://doi.org/10.1073/pnas.2314135120
PF_EC07	E_coli	64	6144	Alonso-del Valle, A., Toribio-Celestino, L., Quirant, A., Pi, C. T., DelaFuente, J., Canton, R., Rocha, E. P. C., Ubeda, C., Peña-Miller, R., & San Millan, A. (2023). Antimicrobial resistance level and conjugation permissiveness shape plasmid distribution in clinical enterobacteria. Proceedings of the National Academy of Sciences, 120(51), e2314135120. https://doi.org/10.1073/pnas.2314135120
PF_EC10	E_coli	64	3072	Alonso-del Valle, A., Toribio-Celestino, L., Quirant, A., Pi, C. T., DelaFuente, J., Canton, R., Rocha, E. P. C., Ubeda, C., Peña-Miller, R., & San Millan, A. (2023). Antimicrobial resistance level and conjugation permissiveness shape plasmid distribution in clinical enterobacteria. Proceedings of the National Academy of Sciences, 120(51), e2314135120. https://doi.org/10.1073/pnas.2314135120
PF_EC11	E_coli	32	3072	Alonso-del Valle, A., Toribio-Celestino, L., Quirant, A., Pi, C. T., DelaFuente, J., Canton, R., Rocha, E. P. C., Ubeda, C., Peña-Miller, R., & San Millan, A. (2023). Antimicrobial resistance level and conjugation permissiveness shape plasmid distribution in clinical enterobacteria. Proceedings of the National Academy of Sciences, 120(51), e2314135120. https://doi.org/10.1073/pnas.2314135120
PF_EC14	E_coli	8	8192	Alonso-del Valle, A., Toribio-Celestino, L., Quirant, A., Pi, C. T., DelaFuente, J., Canton, R., Rocha, E. P. C., Ubeda, C., Peña-Miller, R., & San Millan, A. (2023). Antimicrobial resistance level and conjugation permissiveness shape plasmid distribution in clinical enterobacteria. Proceedings of the National Academy of Sciences, 120(51), e2314135120. https://doi.org/10.1073/pnas.2314135120
PF_EC16	E_coli	32	8192	Alonso-del Valle, A., Toribio-Celestino, L., Quirant, A., Pi, C. T., DelaFuente, J., Canton, R., Rocha, E. P. C., Ubeda, C., Peña-Miller, R., & San Millan, A. (2023). Antimicrobial resistance level and conjugation permissiveness shape plasmid distribution in clinical enterobacteria. Proceedings of the National Academy of Sciences, 120(51), e2314135120. https://doi.org/10.1073/pnas.2314135120
PF_EC20	E_coli	32	3072	Alonso-del Valle, A., Toribio-Celestino, L., Quirant, A., Pi, C. T., DelaFuente, J., Canton, R., Rocha, E. P. C., Ubeda, C., Peña-Miller, R., & San Millan, A. (2023). Antimicrobial resistance level and conjugation permissiveness shape plasmid distribution in clinical enterobacteria. Proceedings of the National Academy of Sciences, 120(51), e2314135120. https://doi.org/10.1073/pnas.2314135120
PF_EC21	E_coli	64	8192	Alonso-del Valle, A., Toribio-Celestino, L., Quirant, A., Pi, C. T., DelaFuente, J., Canton, R., Rocha, E. P. C., Ubeda, C., Peña-Miller, R., & San Millan, A. (2023). Antimicrobial resistance level and conjugation permissiveness shape plasmid distribution in clinical enterobacteria. Proceedings of the National Academy of Sciences, 120(51), e2314135120. https://doi.org/10.1073/pnas.2314135120
PF_EC22	E_coli	32	4096	Alonso-del Valle, A., Toribio-Celestino, L., Quirant, A., Pi, C. T., DelaFuente, J., Canton, R., Rocha, E. P. C., Ubeda, C., Peña-Miller, R., & San Millan, A. (2023). Antimicrobial resistance level and conjugation permissiveness shape plasmid distribution in clinical enterobacteria. Proceedings of the National Academy of Sciences, 120(51), e2314135120. https://doi.org/10.1073/pnas.2314135120
PF_EC23	E_coli	64	4096	Alonso-del Valle, A., Toribio-Celestino, L., Quirant, A., Pi, C. T., DelaFuente, J., Canton, R., Rocha, E. P. C., Ubeda, C., Peña-Miller, R., & San Millan, A. (2023). Antimicrobial resistance level and conjugation permissiveness shape plasmid distribution in clinical enterobacteria. Proceedings of the National Academy of Sciences, 120(51), e2314135120. https://doi.org/10.1073/pnas.2314135120
PF_EC24	E_coli	64	4096	Alonso-del Valle, A., Toribio-Celestino, L., Quirant, A., Pi, C. T., DelaFuente, J., Canton, R., Rocha, E. P. C., Ubeda, C., Peña-Miller, R., & San Millan, A. (2023). Antimicrobial resistance level and conjugation permissiveness shape plasmid distribution in clinical enterobacteria. Proceedings of the National Academy of Sciences, 120(51), e2314135120. https://doi.org/10.1073/pnas.2314135120
PF_EC25	E_coli	128	512	Alonso-del Valle, A., Toribio-Celestino, L., Quirant, A., Pi, C. T., DelaFuente, J., Canton, R., Rocha, E. P. C., Ubeda, C., Peña-Miller, R., & San Millan, A. (2023). Antimicrobial resistance level and conjugation permissiveness shape plasmid distribution in clinical enterobacteria. Proceedings of the National Academy of Sciences, 120(51), e2314135120. https://doi.org/10.1073/pnas.2314135120
PF_KPN01	Klebsiella_spp	128	16384	Alonso-del Valle, A., Toribio-Celestino, L., Quirant, A., Pi, C. T., DelaFuente, J., Canton, R., Rocha, E. P. C., Ubeda, C., Peña-Miller, R., & San Millan, A. (2023). Antimicrobial resistance level and conjugation permissiveness shape plasmid distribution in clinical enterobacteria. Proceedings of the National Academy of Sciences, 120(51), e2314135120. https://doi.org/10.1073/pnas.2314135120
PF_KPN03	Klebsiella_spp	128	28672	Alonso-del Valle, A., Toribio-Celestino, L., Quirant, A., Pi, C. T., DelaFuente, J., Canton, R., Rocha, E. P. C., Ubeda, C., Peña-Miller, R., & San Millan, A. (2023). Antimicrobial resistance level and conjugation permissiveness shape plasmid distribution in clinical enterobacteria. Proceedings of the National Academy of Sciences, 120(51), e2314135120. https://doi.org/10.1073/pnas.2314135120
PF_KPN04	Klebsiella_spp	32	5120	Alonso-del Valle, A., Toribio-Celestino, L., Quirant, A., Pi, C. T., DelaFuente, J., Canton, R., Rocha, E. P. C., Ubeda, C., Peña-Miller, R., & San Millan, A. (2023). Antimicrobial resistance level and conjugation permissiveness shape plasmid distribution in clinical enterobacteria. Proceedings of the National Academy of Sciences, 120(51), e2314135120. https://doi.org/10.1073/pnas.2314135120
PF_KPN06	Klebsiella_spp	128	65536	Alonso-del Valle, A., Toribio-Celestino, L., Quirant, A., Pi, C. T., DelaFuente, J., Canton, R., Rocha, E. P. C., Ubeda, C., Peña-Miller, R., & San Millan, A. (2023). Antimicrobial resistance level and conjugation permissiveness shape plasmid distribution in clinical enterobacteria. Proceedings of the National Academy of Sciences, 120(51), e2314135120. https://doi.org/10.1073/pnas.2314135120
PF_KPN08	Klebsiella_spp	64	65536	Alonso-del Valle, A., Toribio-Celestino, L., Quirant, A., Pi, C. T., DelaFuente, J., Canton, R., Rocha, E. P. C., Ubeda, C., Peña-Miller, R., & San Millan, A. (2023). Antimicrobial resistance level and conjugation permissiveness shape plasmid distribution in clinical enterobacteria. Proceedings of the National Academy of Sciences, 120(51), e2314135120. https://doi.org/10.1073/pnas.2314135120
PF_KPN09	Klebsiella_spp	128	10240	Alonso-del Valle, A., Toribio-Celestino, L., Quirant, A., Pi, C. T., DelaFuente, J., Canton, R., Rocha, E. P. C., Ubeda, C., Peña-Miller, R., & San Millan, A. (2023). Antimicrobial resistance level and conjugation permissiveness shape plasmid distribution in clinical enterobacteria. Proceedings of the National Academy of Sciences, 120(51), e2314135120. https://doi.org/10.1073/pnas.2314135120
PF_KQ02	Klebsiella_spp	128	10240	Alonso-del Valle, A., Toribio-Celestino, L., Quirant, A., Pi, C. T., DelaFuente, J., Canton, R., Rocha, E. P. C., Ubeda, C., Peña-Miller, R., & San Millan, A. (2023). Antimicrobial resistance level and conjugation permissiveness shape plasmid distribution in clinical enterobacteria. Proceedings of the National Academy of Sciences, 120(51), e2314135120. https://doi.org/10.1073/pnas.2314135120
PF_KQ03	Klebsiella_spp	128	14336	Alonso-del Valle, A., Toribio-Celestino, L., Quirant, A., Pi, C. T., DelaFuente, J., Canton, R., Rocha, E. P. C., Ubeda, C., Peña-Miller, R., & San Millan, A. (2023). Antimicrobial resistance level and conjugation permissiveness shape plasmid distribution in clinical enterobacteria. Proceedings of the National Academy of Sciences, 120(51), e2314135120. https://doi.org/10.1073/pnas.2314135120
PF_KPN11	Klebsiella_spp	256	65536	Alonso-del Valle, A., Toribio-Celestino, L., Quirant, A., Pi, C. T., DelaFuente, J., Canton, R., Rocha, E. P. C., Ubeda, C., Peña-Miller, R., & San Millan, A. (2023). Antimicrobial resistance level and conjugation permissiveness shape plasmid distribution in clinical enterobacteria. Proceedings of the National Academy of Sciences, 120(51), e2314135120. https://doi.org/10.1073/pnas.2314135120
PF_KQ04	Klebsiella_spp	64	24576	Alonso-del Valle, A., Toribio-Celestino, L., Quirant, A., Pi, C. T., DelaFuente, J., Canton, R., Rocha, E. P. C., Ubeda, C., Peña-Miller, R., & San Millan, A. (2023). Antimicrobial resistance level and conjugation permissiveness shape plasmid distribution in clinical enterobacteria. Proceedings of the National Academy of Sciences, 120(51), e2314135120. https://doi.org/10.1073/pnas.2314135120
PF_KV01	Klebsiella_spp	64	65536	Alonso-del Valle, A., Toribio-Celestino, L., Quirant, A., Pi, C. T., DelaFuente, J., Canton, R., Rocha, E. P. C., Ubeda, C., Peña-Miller, R., & San Millan, A. (2023). Antimicrobial resistance level and conjugation permissiveness shape plasmid distribution in clinical enterobacteria. Proceedings of the National Academy of Sciences, 120(51), e2314135120. https://doi.org/10.1073/pnas.2314135120
PF_KPN12	Klebsiella_spp	128	14336	Alonso-del Valle, A., Toribio-Celestino, L., Quirant, A., Pi, C. T., DelaFuente, J., Canton, R., Rocha, E. P. C., Ubeda, C., Peña-Miller, R., & San Millan, A. (2023). Antimicrobial resistance level and conjugation permissiveness shape plasmid distribution in clinical enterobacteria. Proceedings of the National Academy of Sciences, 120(51), e2314135120. https://doi.org/10.1073/pnas.2314135120
PF_KPN13	Klebsiella_spp	128	28672	Alonso-del Valle, A., Toribio-Celestino, L., Quirant, A., Pi, C. T., DelaFuente, J., Canton, R., Rocha, E. P. C., Ubeda, C., Peña-Miller, R., & San Millan, A. (2023). Antimicrobial resistance level and conjugation permissiveness shape plasmid distribution in clinical enterobacteria. Proceedings of the National Academy of Sciences, 120(51), e2314135120. https://doi.org/10.1073/pnas.2314135120
PF_KPN15	Klebsiella_spp	256	65536	Alonso-del Valle, A., Toribio-Celestino, L., Quirant, A., Pi, C. T., DelaFuente, J., Canton, R., Rocha, E. P. C., Ubeda, C., Peña-Miller, R., & San Millan, A. (2023). Antimicrobial resistance level and conjugation permissiveness shape plasmid distribution in clinical enterobacteria. Proceedings of the National Academy of Sciences, 120(51), e2314135120. https://doi.org/10.1073/pnas.2314135120
PF_KPN16	Klebsiella_spp	16	1024	Alonso-del Valle, A., Toribio-Celestino, L., Quirant, A., Pi, C. T., DelaFuente, J., Canton, R., Rocha, E. P. C., Ubeda, C., Peña-Miller, R., & San Millan, A. (2023). Antimicrobial resistance level and conjugation permissiveness shape plasmid distribution in clinical enterobacteria. Proceedings of the National Academy of Sciences, 120(51), e2314135120. https://doi.org/10.1073/pnas.2314135120
PF_KPN18	Klebsiella_spp	256	14336	Alonso-del Valle, A., Toribio-Celestino, L., Quirant, A., Pi, C. T., DelaFuente, J., Canton, R., Rocha, E. P. C., Ubeda, C., Peña-Miller, R., & San Millan, A. (2023). Antimicrobial resistance level and conjugation permissiveness shape plasmid distribution in clinical enterobacteria. Proceedings of the National Academy of Sciences, 120(51), e2314135120. https://doi.org/10.1073/pnas.2314135120
PF_KPN19	Klebsiella_spp	128	8192	Alonso-del Valle, A., Toribio-Celestino, L., Quirant, A., Pi, C. T., DelaFuente, J., Canton, R., Rocha, E. P. C., Ubeda, C., Peña-Miller, R., & San Millan, A. (2023). Antimicrobial resistance level and conjugation permissiveness shape plasmid distribution in clinical enterobacteria. Proceedings of the National Academy of Sciences, 120(51), e2314135120. https://doi.org/10.1073/pnas.2314135120
PF_KPN20	Klebsiella_spp	32	8192	Alonso-del Valle, A., Toribio-Celestino, L., Quirant, A., Pi, C. T., DelaFuente, J., Canton, R., Rocha, E. P. C., Ubeda, C., Peña-Miller, R., & San Millan, A. (2023). Antimicrobial resistance level and conjugation permissiveness shape plasmid distribution in clinical enterobacteria. Proceedings of the National Academy of Sciences, 120(51), e2314135120. https://doi.org/10.1073/pnas.2314135120
